# Supplementary material for: Crucial Role of ppGpp in the Resilience of Escherichia coli to Growth Disruption
Source: mSphere. 2020 Dec 23;5(6):e01132-20. doi: 10.1128/mSphere.01132-20 (PMC7763551; doi:10.1128/mSphere.01132-20)
Supplement: DATA SET S1 [file mSphere.01132-20-sd001.xlsx]

## Sheet: WT
Data from figure 1											Repeat#1												Repeat#2
Time (h)	X g/l	Glc (mM)	Ace (mM)	Alanine (mM)	Valine (mM)	SHX (mM)	Time (h)	OUR	CER		Time (h)	X g/l	Time (h)	Glc (mM)	Ace (mM)	Alanine (mM)	Valine (mM)	SHX (mM)	Time (h)	OUR	CER		Time (h)	X g/l	Time (h)	Glc (mM)	Ace (mM)	Alanine (mM)	Valine (mM)	Time (h)	OUR	CER
-2.1667	0.2944	104.376	1.037	0	0.0010105		-2.3848	5.1202	4.4086		-2.5	0.248	-1.3334	105.289	2.2147	0.0017893	0.0040094		-3.0114	3.9124	2.1914		-3.66667	0.1028	-1.1667	102.598	2.7825	0.002293	0.0040362	-3.01202	1.55256	1.93986
-1.1667	0.62	95.853	1.837	0	0.0028602		-2.352	4.5342	4.5342		-1.66667	0.424	-0.8333	102.512	2.8594	0.0036444	0.0032889		-2.9786	5.0279	2.2513		-1.91667	0.388	-0.6667	91.841	3.3565	0.0014208	0.0021264	-2.97923	1.5584	2.01646
-0.5833	0.944	92.682	2.081	0	0.003631		-2.3192	4.5342	4.5342		-1.16667	0.644	0	95.848	4.0506	0.0075843	0.0041246	0.8	-2.9458	5.265	2.3612		-1.33337	0.564	0	91.285	4.6284	0.0070669	0.0052104	-2.94645	1.70941	2.13324
-0.1667	1.232	89.511	3.0993	0	0.0039941		-2.2864	6.7332	4.6284		-0.666667	0.888	0.3333	92.421	4.2851	0.0222	0.0062732	0.3673	-2.913	5.3513	2.4007		-0.833333	0.788	0.3333	83.544	4.3319	0.0155	0.007327	-2.91366	1.70941	2.13324
0	1.408	85.2371	3.2983	0	0.0052648	0.8	-2.2536	6.118	4.8124		-0.166667	1.304	0.8333	88.994	4.0188	0.0543	0.0151	0.25	-2.8802	3.0342	2.4917		-0.333367	1.144	0.8333	82.42	4.6082	0.026	0.0112	-2.88087	1.88494	2.19672
0.1667	1.408	83.1047	3.3875	0.0020741	0.0058708	0.385919	-2.2208	6.118	4.8124		0	1.424	1.3333	87.086	4.45	0.0451	0.0133	0.1327	-2.8474	4.1227	2.5457		0	1.4	1.3333	81.36	5.1012	0.0187	0.0082675	-2.84809	1.6999	2.28874
0.3333	1.44	83.8824	3.4176	0.0177	0.0083467	0.330423	-2.188	6.4251	4.9574		0.166666	1.476	1.8333	84.141	4.7858	0.0181	0.0088339	0.1456	-2.8147	4.0744	2.5804		0.166667	1.44	1.8333	77.063	5.5085	0.0118	0.005973	-2.8153	1.78997	2.23678
0.8333	1.52	79.3282	3.5472	0.0457	0.0125	0.268373	-2.1552	6.4251	4.9574		0.333333	1.484	2.3333	81.196	5.1018	0.0164	0.007488	0.0584	-2.7819	5.5223	2.6288		0.333333	1.452	2.3333	66.806	6.0626	0.0153	0.0082222	-2.78251	1.9916	2.26261
1.3333	1.74	74.7741	4.2534	0.0065818	0.0109	0.216556	-2.1225	6.5731	5.1502		0.833333	1.516	2.8333	79.006	6.1225	0.0175	0.0114	0	-2.7491	5.5223	2.6288		0.833333	1.52	2.8333	68.624	7.7537	0.0195	0.0107	-2.74973	2.18296	2.39796
1.8333	1.86	71.2664	4.6393	0.0034712	0.0104	0.127825	-2.0897	6.4029	5.2958		1.33333	1.636	3.3333	69.4463	7.7312	0.0243	0.0141		-2.7163	5.4821	2.7268		1.33333	1.512	3.3333	57.764	8.1859	0.0183	0.0119	-2.71694	2.00187	2.43293
2.3333	2.208	67.0738	5.2154	0.0020315	0.012	0.156946	-2.0569	6.4029	5.2958		1.83333	1.76	4.7333	36.849	11.8202	0.0323	0.0201		-2.6835	4.4092	2.8114		1.83333	1.772	4.3333	17.028	11.5686	0.0276	0.0161	-2.68415	2.45883	2.6507
2.8333	2.944	63.373	6.0146	0.0048282	0.0182	0.100372	-2.0241	6.4451	5.4135		2.33333	2.208	5.25	0	12.7795	0.0464	0.0213		-2.6507	3.4314	2.9072		2.33333	1.912	4.8333	0	14.1397	0.0403	0.0206	-2.65137	2.45883	2.6507
3.3333	3.728	51.6451	6.6337	0.0036911	0.023	0	-1.9913	7.3718	5.6441		2.83333	2.96							-2.6179	3.3385	2.9992		2.83333	2.228						-2.61858	2.68185	2.8437
3.8333	5.64	36.7301	7.6617	0.0042948	0.0279	0	-1.9585	7.3718	5.6441		3.33333	3.552							-2.5852	4.6701	3.088		3.33333	3.04						-2.58579	2.5528	3.03701
4.3333	7.68	18.365	8.042	0.0060091	0.0377	0	-1.9257	7.2222	5.8607		3.83333	5.24							-2.5524	3.15	3.2108		3.83333	3.8						-2.55301	2.2641	3.22664
4.6667	9.64	0	8.3785	0.0141	0.0507	0	-1.893	7.2222	5.8607		4.33333	7.32							-2.5196	3.8463	3.3462		4.33333	5.28						-2.52022	2.47699	3.36926
							-1.8602	7.3295	6.0673										-2.4868	3.8463	3.3462									-2.48743	2.62918	2.9272
							-1.8274	6.9787	6.2666										-2.454	3.941	3.3781									-2.45464	4.2028	4.17628
							-1.7946	7.0996	6.2555										-2.4212	3.5598	3.4423									-2.42186	4.2028	4.17628
							-1.7618	7.2541	6.4679										-2.3884	3.9593	3.5793									-2.38907	4.22556	4.61813
							-1.729	7.2541	6.4679										-2.3556	3.9593	3.5793									-2.35628	3.861	4.79565
							-1.6962	8.4779	6.6632										-2.3229	4.0953	3.855									-2.3235	3.55333	4.92381
							-1.6634	9.8319	6.2565										-2.2901	4.2406	3.9617									-2.29071	3.26197	4.76153
							-1.6307	9.8319	6.2565										-2.2573	5.4683	4.0116									-2.25792	4.48974	4.7203
							-1.5979	7.5612	6.5783										-2.2245	5.3067	4.1285									-2.22514	4.57264	4.83094
							-1.5651	8.2727	7.1146										-2.1917	4.6299	4.2457									-2.19235	4.59474	5.01697
							-1.5323	8.2727	7.1146										-2.1589	4.512	4.356									-2.15956	4.99661	5.17017
							-1.4995	8.2939	7.5063										-2.1261	4.8294	4.5288									-2.12678	5.23536	5.35863
							-1.4667	8.2939	7.5063										-2.0934	4.8294	4.5288									-2.09399	5.49697	5.43016
							-1.4339	9.2946	7.856										-2.0606	4.8749	4.7138									-2.0612	5.46247	5.44785
							-1.4011	9.074	8.168										-2.0278	4.7406	4.8446									-2.02842	5.46247	5.44785
							-1.3684	9.074	8.168										-1.995	5.2428	5.0301									-1.99563	5.56889	5.61345
							-1.3356	9.0699	8.5354										-1.9622	7.8014	5.193									-1.96284	5.92309	5.87911
							-1.3028	9.0699	8.5354										-1.9294	6.469	5.3928									-1.93005	6.06559	6.1196
							-1.27	9.3076	8.8508										-1.8966	5.0868	5.6596									-1.89727	6.62446	6.14254
							-1.2372	9.8043	9.1816										-1.8638	5.0868	5.6596									-1.86448	7.01155	6.36238
							-1.2044	9.8043	9.1816										-1.8311	5.7426	5.8069									-1.83169	7.78256	6.30735
							-1.1716	10.6481	9.3903										-1.7983	5.7024	5.9484									-1.79891	7.48886	6.41441
							-1.1389	11.0912	9.8289										-1.7655	5.8425	6.1397									-1.76612	7.48886	6.41441
							-1.1061	11.0912	9.8289										-1.7327	5.4501	6.3281									-1.73333	8.13985	6.71715
							-1.0733	11.0683	9.8289										-1.6999	8.4199	6.627									-1.70055	8.391	7.0401
							-1.0405	11.0683	9.8289										-1.6671	11.8728	6.859									-1.66776	8.14565	7.24643
							-1.0077	11.4247	10.3974										-1.6343	14.424	7.0242									-1.63497	7.95509	7.3228
							-0.9749	11.6146	10.8506										-1.6015	14.424	7.0242									-1.60219	8.43449	7.58832
							-0.9421	11.6146	10.8506										-1.5688	9.8058	7.3262									-1.5694	8.72082	8.0054
							-0.9093	11.7568	11.5166										-1.536	7.8329	7.5351									-1.53661	8.72082	8.0054
							-0.8766	11.7568	11.5166										-1.5032	8.0297	7.7429									-1.50383	8.12065	8.02754
							-0.8438	12.8525	11.9348										-1.4704	8.2634	8.0472									-1.47104	8.68189	8.33071
							-0.811	12.6876	12.3186										-1.4376	9.3789	7.9877									-1.43825	8.87839	8.81206
							-0.7782	12.6876	12.3186										-1.4048	8.4469	7.5153									-1.40546	9.29024	9.17376
							-0.7454	12.4589	12.5009										-1.372	11.9478	7.5003									-1.37268	9.62724	9.22104
							-0.7126	13.3457	13.1197										-1.3393	13.695	7.9926									-1.33989	9.86913	9.64954
							-0.6798	13.3457	13.1197										-1.3065	10.7893	8.5674									-1.3071	9.53403	9.59707
							-0.647	13.5242	13.6441										-1.2737	16.1905	9.2536									-1.27432	10.4246	10.5249
							-0.6143	13.5242	13.6441										-1.2409	13.1338	9.9972									-1.24153	10.7634	10.9646
							-0.5815	13.9806	14.1054										-1.2081	13.1338	9.9972									-1.20874	10.9061	11.0827
							-0.5487	14.5428	14.198										-1.1753	12.1286	9.7436									-1.17596	11.7735	11.7368
							-0.5159	14.1588	14.1991										-1.1425	11.3965	10.092									-1.14317	11.7735	11.7368
							-0.4831	15.4427	14.9201										-1.1097	11.709	10.6417									-1.11038	12.1366	12.1807
							-0.4503	15.4427	14.9201										-1.077	14.0426	11.1064									-1.0776	12.4676	12.7644
							-0.4175	15.8046	15.2828										-1.0442	14.735	11.7027									-1.04481	13.3516	13.0679
							-0.3848	15.987	15.686										-1.0114	12.8573	11.6683									-1.01202	13.8999	13.8757
							-0.352	15.987	15.686										-0.9786	12.8573	11.6683									-0.979235	14.3725	14.3133
							-0.3192	16.8876	16.2211										-0.9458	15.2975	11.9979									-0.946448	14.9811	15.0527
							-0.2864	17.2809	16.8365										-0.913	14.5309	12.2395									-0.913661	15.7743	15.7494
							-0.2536	17.2809	16.8365										-0.8802	17.1601	12.3471									-0.880874	15.7743	15.7494
							-0.2208	18.1607	17.34										-0.8474	15.3976	12.8293									-0.848087	16.3342	16.4427
							-0.188	18.1607	17.34										-0.8147	14.5169	12.6852									-0.815301	16.9142	16.5359
							-0.1552	18.4768	17.738										-0.7819	14.746	13.3583									-0.782514	17.6366	17.5185
							-0.1225	19.3891	18.1164										-0.7491	15.0814	14.217									-0.749727	18.3293	18.3121
							-0.0897	19.0215	18.099										-0.7163	15.0814	14.217									-0.71694	19.1483	18.508
							-0.0569	18.7646	18.3133										-0.6835	15.979	15.1538									-0.684153	20.2217	19.5443
							-0.0241	18.7646	18.3133										-0.6507	16.4736	15.3792									-0.651366	20.2217	19.5443
							0.0086885	19.9892	19.5832										-0.6179	16.9536	16.155									-0.618579	20.6164	20.1514
							0.0415	20.7372	20.6162										-0.5852	17.6274	15.5476									-0.585792	20.94	20.9793
							0.0743	20.7372	20.6162										-0.5524	16.8654	16.2612									-0.553005	21.7602	21.4954
							0.107	20.9149	21.415										-0.5196	17.8024	17.1279									-0.520219	23.0131	22.3793
							0.1398	19.9604	20.8509										-0.4868	17.8024	17.1279									-0.487432	23.2396	23.1928
							0.1726	19.9604	20.8509										-0.454	17.8853	17.8451									-0.454645	23.7475	23.8602
							0.2054	20.3114	19.47										-0.4212	18.4465	18.1416									-0.421858	24.6177	24.2571
							0.2382	20.3114	19.47										-0.3884	19.1165	19.0368									-0.389071	24.6177	24.2571
							0.271	18.6955	18.2127										-0.3556	19.3479	19.0843									-0.356284	24.9701	24.6377
							0.3038	18.5901	17.0625										-0.3229	19.3479	19.0843									-0.323497	25.4054	24.7104
							0.3366	17.8852	17.0762										-0.2901	20.1626	19.6628									-0.29071	26.3471	26.2183
							0.3693	17.4995	16.0173										-0.2573	20.8624	20.1434									-0.257923	26.3471	26.2183
							0.4021	17.4995	16.0173										-0.2245	21.3535	21.2471									-0.225137	26.7858	26.8344
							0.4349	16.3858	15.7582										-0.1917	22.3169	22.0737									-0.19235	27.4118	27.279
							0.4677	16.0621	15.4857										-0.1589	22.9603	22.5311									-0.159563	28.0399	27.5555
							0.5005	16.0621	15.4857										-0.1261	22.8361	21.9153									-0.126776	29.1213	28.3143
							0.5333	16.0621	15.3557										-0.0934	22.8361	21.9153									-0.0939891	29.2434	28.6841
							0.5661	16.9918	15.1305										-0.0606	23.9453	23.5766									-0.0612022	30.4786	29.5038
							0.5989	16.9918	15.1305										-0.0278	24.6602	24.8127									-0.0284153	31.2656	30.5818
							0.6316	16.6156	15.0902										0.0050091	25.4458	25.4762									0.00437158	31.5472	31.3503
							0.6644	16.6156	15.0902										0.0378	25.5096	24.4391									0.0371585	31.5472	31.3503
							0.6972	17.2167	14.894										0.0706	26.2942	25.6142									0.0699454	31.8736	31.4937
							0.73	16.9094	14.6714										0.1034	24.0874	26.3314									0.102732	31.6873	32.3054
							0.7628	16.7657	14.6668										0.1362	19.8775	24.6276									0.135519	28.1652	31.7416
							0.7956	17.1519	14.6639										0.1689	19.8775	24.6276									0.168306	23.5473	29.0429
							0.8284	17.1519	14.6639										0.2017	17.5212	22.5953									0.201093	20.0975	25.5416
							0.8611	17.2642	14.8923										0.2345	16.6618	20.6643									0.23388	18.5193	22.6992
							0.8939	17.7165	15.0659										0.2673	15.9863	19.4546									0.266667	18.5193	22.6992
							0.9267	17.7165	15.0659										0.3001	15.9352	18.7576									0.299454	17.9853	20.9702
							0.9595	17.7791	14.8844										0.3329	15.5815	18.1856									0.33224	17.907	20.1234
							0.9923	17.7791	15.2759										0.3657	15.39	17.8158									0.365027	18.1232	19.6923
							1.0251	17.7791	15.2759										0.3985	15.39	17.8158									0.397814	18.1589	19.4965
							1.0579	17.5237	15.3363										0.4312	15.5238	17.692									0.430601	18.3282	19.3871
							1.0907	17.5237	15.3363										0.464	15.5414	17.5451									0.463388	18.3687	19.2647
							1.1234	18.0853	15.2759										0.4968	15.5566	17.4824									0.496175	18.0927	19.0706
							1.1562	17.9647	15.8426										0.5296	15.2665	17.3668									0.528962	18.0927	19.0706
							1.189	17.9647	16.0221										0.5624	15.2665	17.3668									0.561749	17.8555	18.8369
							1.2218	18.1241	16.5325										0.5952	15.045	16.9282									0.594536	17.1968	18.6199
							1.2546	18.1241	16.5325										0.628	14.449	16.5271									0.627322	17.2447	18.366
							1.2874	17.7628	17.0491										0.6607	14.3418	16.1415									0.660109	16.9553	18.0882
							1.3202	18.6687	16.4059										0.6935	14.4174	15.8992									0.692896	16.9789	18.0748
							1.353	18.6687	16.4059										0.7263	14.4768	15.7799									0.725683	16.6506	17.7527
							1.3857	18.6687	15.822										0.7591	14.2827	15.6221									0.75847	16.6623	17.5904
							1.4185	19.55	15.9279										0.7919	14.2827	15.6221									0.791257	16.6777	17.4426
							1.4513	19.55	15.9279										0.8247	14.3575	15.0607									0.824044	16.4334	17.2913
							1.4841	20.0413	16.3343										0.8575	14.3213	14.2553									0.856831	15.8638	17.0841
							1.5169	20.0413	16.3343										0.8903	14.2893	14.3723									0.889617	15.7494	16.8163
							1.5497	19.4685	16.6592										0.923	14.188	14.6756									0.922404	15.7494	16.8163
							1.5825	19.9133	16.727										0.9558	14.1355	14.7768									0.955191	15.8625	16.5482
							1.6152	21.2322	16.6013										0.9886	13.7596	14.6733									0.987978	15.4175	16.121
							1.648	22.1223	17.1932										1.0214	13.5293	14.7492									1.02077	15.0347	15.7419
							1.6808	22.1223	17.1932										1.0542	13.5293	14.7492									1.05355	14.7143	15.6826
							1.7136	22.0482	17.5371										1.087	13.7555	14.8089									1.08634	14.2195	15.3355
							1.7464	22.4026	17.2508										1.1198	13.9763	14.8946									1.11913	13.8269	15.0521
							1.7792	22.4026	17.2508										1.1526	14.1859	14.9033									1.15191	13.8269	15.0521
							1.812	22.2635	17.4233										1.1853	14.2416	14.9868									1.1847	13.9428	14.9034
							1.8448	22.1621	17.1891										1.2181	14.2079	15.0782									1.21749	14.0454	14.7937
							1.8775	22.1621	17.1891										1.2509	14.3867	15.3508									1.25027	13.6883	14.1996
							1.9103	21.8789	17.9769										1.2837	14.3867	15.3508									1.28306	13.7623	13.7226
							1.9431	21.8789	17.9769										1.3165	14.2149	15.3469									1.31585	13.8592	13.7197
							1.9759	22.271	18.6913										1.3493	13.9862	15.3891									1.34863	13.8998	14.1435
							2.0087	22.3996	19.1534										1.3821	14.5252	15.5193									1.38142	14.0358	14.5631
							2.0415	22.8715	19.1575										1.4148	14.2592	15.5529									1.41421	14.0358	14.5631
							2.0743	23.3393	19.4841										1.4476	14.2786	15.6681									1.44699	14.4103	14.8655
							2.107	23.3393	19.4841										1.4804	14.3867	15.6795									1.47978	14.2541	15.1248
							2.1398	23.7442	18.8251										1.5132	15.2286	15.6928									1.51257	14.4803	15.2225
							2.1726	24.0857	18.5486										1.546	15.3283	15.7761									1.54536	14.3831	15.3986
							2.2054	24.0857	18.5486										1.5788	15.6567	16.2993									1.57814	14.2003	15.4832
							2.2382	23.4979	18.3804										1.6116	16.0273	16.7806									1.61093	14.2278	15.4819
							2.271	24.1495	19.3444										1.6444	16.4835	17.237									1.64372	14.6328	15.4448
							2.3038	24.1495	19.3444										1.6771	16.4835	17.237									1.6765	14.9217	15.4681
							2.3366	24.3484	20.0147										1.7099	16.3539	17.4514									1.70929	14.6418	15.3713
							2.3693	24.3484	20.0147										1.7427	16.7545	17.6475									1.74208	14.3025	15.3254
							2.4021	23.6618	20.5247										1.7755	17.3259	18.1408									1.77486	14.7931	15.3516
							2.4349	23.7177	20.0093										1.8083	17.7428	18.5611									1.80765	14.7931	15.3516
							2.4677	23.6625	20.0149										1.8411	18.1521	19.0479									1.84044	14.6695	15.3756
							2.5005	24.2365	20.5725										1.8739	18.4901	19.5721									1.87322	14.2548	15.405
							2.5333	24.2365	20.5725										1.9066	18.8543	20.0255									1.90601	14.0537	15.4369
							2.5661	24.923	21.2176										1.9394	18.8543	20.0255									1.9388	13.9718	14.6271
							2.5989	24.7393	21.6166										1.9722	19.1331	19.4977									1.97158	14.369	14.5959
							2.6316	24.7393	21.6166										2.005	19.4108	20.1884									2.00437	14.5953	14.9796
							2.6644	25.4016	21.0253										2.0378	20.0384	20.8401									2.03716	14.4189	15.3208
							2.6972	25.4484	21.6048										2.0706	20.2503	20.1604									2.06995	14.4189	15.3208
							2.73	25.4484	21.6048										2.1034	21.0895	20.6957									2.10273	14.8173	15.6735
							2.7628	25.981	22.3119										2.1362	21.3228	20.7365									2.13552	15.5126	15.9063
							2.7956	25.981	22.3119										2.1689	22.5422	21.9143									2.16831	15.5077	16.175
							2.8284	26.2736	22.1886										2.2017	22.5422	21.9143									2.20109	15.2991	16.269
							2.8611	26.235	21.702										2.2345	22.9166	21.3865									2.23388	15.1934	16.0909
							2.8939	26.5098	21.6938										2.2673	22.9613	20.4314									2.26667	15.0321	15.047
							2.9267	27.058	22.3328										2.3001	25.6554	24.6944									2.29945	14.9369	14.7593
							2.9595	27.058	22.3328										2.3329	26.8978	26.7883									2.33224	14.9369	14.7593
							2.9923	27.3972	23.2422										2.3657	28.0938	27.2784									2.36503	15.5135	15.6656
							3.0251	27.5524	24.277										2.3985	29.7957	29.8934									2.39781	15.9369	16.6854
							3.0579	27.5524	24.277										2.4312	31.3579	31.8473									2.4306	16.9401	17.6048
							3.0907	27.3972	24.8497										2.464	31.3579	31.8473									2.46339	17.5225	18.2845
							3.1234	28.6072	24.4934										2.4968	33.1298	33.2178									2.49617	17.645	18.3857
							3.1562	28.6072	24.4934										2.5296	35.7322	37.2073									2.52896	17.753	18.5518
							3.189	28.5515	24.9538										2.5624	36.5137	36.3631									2.56175	17.6715	18.3659
							3.2218	28.5515	24.9538										2.5952	36.5137	36.3631									2.59454	17.6715	18.3659
							3.2546	28.5882	25.8892										2.628	38.1047	38.7384									2.62732	18.9187	18.9801
							3.2874	29.2175	25.4862										2.6607	39.2565	41.0144									2.66011	18.9286	19.3096
							3.3202	29.4166	25.4904										2.6935	40.0064	41.9038									2.6929	19.3567	19.3965
							3.353	30.3395	25.6051										2.7263	40.8055	42.514									2.72568	19.3567	19.3965
							3.3857	30.3395	25.6051										2.7591	40.6251	42.5752									2.75847	20.1364	20.2843
							3.4185	30.7167	26.2492										2.7919	40.8286	43.5994									2.79126	20.2979	20.1812
							3.4513	31.8027	26.8045										2.8247	40.6488	44.5109									2.82404	21.2592	21.0618
							3.4841	31.8027	26.8045										2.8575	40.6488	44.5109									2.85683	21.939	21.9364
							3.5169	31.6019	27.619										2.8903	38.1886	39.7236									2.88962	22.6953	22.3304
							3.5497	33.0759	29.664										2.923	36.6554	38.8258									2.9224	23.7993	23.6914
							3.5825	33.0759	29.664										2.9558	35.4738	38.5119									2.95519	24.6116	24.2919
							3.6152	33.6904	31.4956										2.9886	33.864	36.5056									2.98798	24.6116	24.2919
							3.648	33.6904	31.4956										3.0214	33.0799	35.9531									3.02077	25.5982	25.1591
							3.6808	34.7593	32.0904										3.0542	33.3058	36.1261									3.05355	26.7424	26.527
							3.7136	36.4163	31.7428										3.087	33.817	37.0147									3.08634	27.4014	27.9414
							3.7464	36.1747	31.7585										3.1198	33.817	37.0147									3.11913	28.4591	28.9067
							3.7792	36.9393	32.5302										3.1526	34.3045	36.0145									3.15191	28.0291	27.9988
							3.812	36.9393	32.5302										3.1853	35.7978	36.7231									3.1847	29.0774	28.988
							3.8448	37.297	33.3405										3.2181	37.3237	38.6352									3.21749	29.0774	28.988
							3.8775	38.275	35.2037										3.2509	40.5565	42.3249									3.25027	30.5553	31.2966
							3.9103	38.275	35.2037										3.2837	44.2972	46.8906									3.28306	30.3799	31.2942
							3.9431	39.9337	34.0055										3.3165	47.491	47.2421									3.31585	29.7078	30.6428
							3.9759	40.6013	37.0346										3.3493	49.439	47.9401									3.34863	29.5504	30.3959
							4.0087	40.6013	37.0346										3.3821	49.439	47.9401									3.38142	28.9977	29.9218
							4.0415	42.1783	39.6159										3.4148	53.5516	54.3174									3.41421	27.8331	28.8589
							4.0743	42.1783	39.6159										3.4476	56.2637	57.0778									3.44699	27.2266	28.5325
							4.107	43.2785	37.0757										3.4804	58.8559	60.2402									3.47978	27.2266	28.5325
							4.1398	44.5603	38.4048										3.5132	58.6004	56.8179									3.51257	27.1418	28.1591
							4.1726	44.6048	38.3975										3.546	58.6004	56.8179									3.54536	27.7456	28.2734
							4.2054	46.2438	41.4132										3.5788	61.4172	62.5343									3.57814	28.3959	28.5432
							4.2382	47.436	43.5898										3.6116	61.348	63.0566									3.61093	29.5917	29.5851
							4.271	47.436	43.5898										3.6444	57.5366	52.8857									3.64372	29.3374	29.5705
							4.3038	48.313	44.2498										3.6771	62.7409	63.8497									3.6765	31.8776	30.9431
							4.3366	48.313	44.2498										3.7099	63.8012	63.621									3.70929	29.9399	23.6758
							4.3693	49.3598	45.8436										3.7427	66.2275	67.6076									3.74208	30.8209	21.3404
							4.4021	49.0171	45.8573										3.7755	68.7566	73.4875									3.77486	37.9958	35.9745
							4.4349	51.3113	47.9217										3.8083	68.7566	73.4875									3.80765	43.0437	44.9709
							4.4677	53.5233	51.4589										3.8411	67.7618	67.419									3.84044	45.1519	48.5582
							4.5005	53.5233	51.4589										3.8739	68.9628	68.1514									3.87322	45.1519	48.5582
							4.5333	54.753	51.7701										3.9066	73.4349	76.4052									3.90601	46.5186	49.3595
							4.5661	57.0043	51.5741										3.9394	76.9642	83.2667									3.9388	46.6815	48.8263
							4.5989	57.2896	51.5566										3.9722	76.5803	75.1344									3.97158	47.1982	48.3575
							4.6316	59.2958	54.1412										4.005	78.4131	75.8956									4.00437	47.3009	48.0177
							4.6644	59.2958	54.1412										4.0378	80.7083	76.8196									4.03716	48.3123	47.8555
																			4.0706	83.5531	80.1608									4.06995	48.088	46.3331
																			4.1034	83.5531	80.1608									4.10273	48.6768	47.0095
																			4.1362	85.9762	83.2179									4.13552	48.6768	47.0095
																			4.1689	88.9325	87.5744									4.16831	49.9526	49.5075
																			4.2017	91.7926	91.2992									4.20109	52.0306	52.0028
																			4.2345	93.4091	92.4224									4.23388	54.3146	54.7843
																			4.2673	96.6856	97.5861									4.26667	55.7335	54.7958
																			4.3001	98.3458	99.3645									4.29945	56.9134	55.212
																			4.3329	100.533	102.188									4.33224	58.617	57.5514
																			4.3657	100.533	102.188									4.36503	60.7007	59.7962
																			4.3985	103.128	103.689									4.39781	60.7007	59.7962
																			4.4312	108.65	111.742									4.4306	62.0534	61.3253
																			4.464	113.116	115.907									4.46339	62.7578	60.1261
																			4.4968	113.116	115.907									4.49617	65.5452	65.2263
																			4.5296	117.291	118.713									4.52896	67.722	66.5054
																			4.5624	120.758	123.771									4.56175	69.6175	68.0203
																			4.5952	124.004	124.223									4.59454	69.8528	67.9876
																			4.628	126.729	127.037									4.62732	73.6125	73.1993
																			4.6607	131.427	133.69									4.66011	74.8674	75.0495
																			4.6935	134.218	138.91									4.6929	77.1311	78.4251
																			4.703	134.218	138.91									4.72568	78.5648	78.9585
																														4.75847	80.8295	80.7538
																														4.79126	80.8295	80.7538
																														4.82404	83.1418	83.6107
																														4.85683	85.5092	86.0787
																														4.88962	88.1575	89.5519
																														4.9224	90.4905	91.0606
																														4.95519	93.7352	94.2381
																														4.98798	97.3197	99.6763
																														5.02077	101.239	106.066
																														5.05355	101.239	106.066
																														5.08634	103.019	103.756
																														5.11913	105.808	106.466
																														5.15191	109.45	111.13
																														5.18425	113.199	114.74

## Sheet: µ(t)-WT
Data from figure 2A		Repeat#1		Repeat#2
Time (h)	µ (-1)	Time (h)	µ (-1)	Time (h)	µ (-1)
-2.1667	0.7186	-3.6667	0.7122	-2.5	0.7099
-1.1667	0.7186	-1.9167	0.7122	-1.6667	0.7099
-0.5833	0.7186	-1.3334	0.7122	-1.1667	0.7099
-0.1667	0.7186	-0.8333	0.7122	-0.6667	0.7099
0	0.7186	-0.3334	0.7122	-0.1667	0.7099
0	0.0187	0	0.7122	0	0.7099
0.18	0.0495	0	0.1436	0	0.2256
0.34	0.073	0.1667	0.1395	0.1667	0.136
0.84	0.1475	0.3333	0.0351	0.3333	0.0070564
1.34	0.2087	0.8333	0.1157	0.8333	0.0867
1.84	0.2884	1.3333	0.1103	1.3333	0.2088
2.34	0.4088	1.8333	0.1568	1.8333	0.2996
2.84	0.5383	2.3333	0.3024	2.3333	0.4199
3.34	0.6295	2.8333	0.3958	2.8333	0.5434
3.84	0.7192	3.3333	0.5444	3.3333	0.6479
4.34	0.7269	3.8333	0.6612	3.8333	0.6552
4.66	0.7127	4.3333	0.7129	4.3333	0.6727

## Sheet: (p)ppGpp-WT
Data from figure 2B			Repeat#1			Repeat#2
Time (h)	ppGpp (µmol.gCDW-1)	pppGpp (µmol.gCDW-1)	Time (h)	ppGpp (µmol.gCDW-1)	pppGpp (µmol.gCDW-1)	Time (h)	ppGpp (µmol.gCDW-1)	pppGpp (µmol.gCDW-1)
-2.1667	ND	ND	-2.5	ND	ND	-3.6667	ND	ND
-1.1667	0.0019505	0.00286	-1.6667	0.1145	ULD	-1.9167	0.2766	ULD
-0.5833	0.0893	0.086	-1.1667	ULD	ULD	-1.3334	0.1895	0.019
-0.1667	0.0022244	0.0016414	-0.6667	0.1422	0.00096847	-0.8333	0.1827	0.0161
0	0.00055205	0.00035644	-0.1667	0.1125	0.0054064	-0.3334	0.2154	0.017
0.18	1.448	0.9349	0	0.1055	0.0027177	0	0.1605	0.0208
0.34	1.159	0.7317	0.1667	1.0889	0.6201	0.1667	1.2877	0.6755
0.84	1.567	0.9372	0.3333	0.7749	0.4644	0.3333	0.7322	0.4382
1.34	1.6499	0.862	0.8333	0.8025	0.5462	0.8333	0.9346	0.5445
1.84	1.132	0.5533	1.3333	0.9298	0.4938	1.3333	0.9487	0.6798
2.34	0.7473	0.3077	1.8333	0.8182	0.4869	1.8333	0.8793	0.5266
2.84	0.5027	0.1552	2.3333	0.4676	0.1285	2.3333	0.7498	0.4792
3.34	0.1979	0.0483	2.8333	0.4944	0.1388	2.8333	0.5023	0.2637
3.84	0.2406	0.0388	3.3333	0.3768	0.0668	3.3333	0.4727	0.2686
4.34	0.1335	0.0158	3.8333	0.323	0.0404	3.8333	0.1777	0.0716
4.66	0.2465	0.0246	4.3333	0.2178	0.0206	4.3333	0.1327	0.0359
			4.8333	0.1913	0.0149	4.8333	0.1028	0.0251
ND	Not Determined
ULD	Under Limit of Detection

## Sheet: DrelA
Data from figure3C												Repeat#1											Repeat#2
Time (h)	X g/l	Time (h)	Glc (mM)	Ace (mM)	Alanine (mM)	Valine (mM)	SHX (mM)	Time (h)	OUR	CER		Time (h)	X g/l	Glc (mM)	Ace (mM)	Alanine (mM)	Valine (mM)	SHX (mM)	Time (h)	OUR	CER		Time (h)	X g/l	Time(h)	SHX (mM)	Time (h)	OUR	CER
-2.66667	0.24							-2.64999	-2.18149	2.91572		-3.66667	0.164	90.3901	0.730113	-2.93985e-06	0.000207688		-3.11667		2.82617		-1.5	0.596			-3.13333	0	3.17653
-1.91667	0.412	-1.91667	99.876	1.57253	0.00346628	0.00353298		-2.58333	-1.97948	3.16132		-2.58333	0.46	87.4435	1.79649	0.00135548	0.00289424		-3.08333		2.82617		-0.666667	0.968			-3.1	-1.01969	2.40139
-1.16667	0.648	-1.16667	99.7673	2.66772	0.000885871	0.00331952		-2.51666	-1.93651	3.17768		-1.58333	0.708	83.6967	2.37771	-0.0007759	0.00261817		-3.05		2.91316		-0.333333	1.212			-3.06667	-0.689011	1.94786
-0.416667	1.128	-0.416667	89.6919	3.8413	0.00371256	0.00416744		-2.44999	-1.60418	3.26597		-1.08333	0.876	77.0989	3.0601	0.00231955	0.00635043		-3.01667		2.91316		0	1.508	0	0.8	-3.03333	-0.749756	1.98197
0	1.524	0	88.7597	4.73769	0.00394978	0.00279307	0.8	-2.38333	-1.40112	3.62976		-0.583333	1.1	73.8482	4.03304	0.00139146	0.00752761		-2.98333		3.02344		0.166667	1.604	0.166667	0.395827	-3	-0.749756	1.98197
0.166667	1.588	0.166667	83.64	4.7502	0.0132788	0.0053956	0.429316	-2.31666	-1.17521	3.7186		0	1.46	75.6446	4.27807	0.00669533	0.00844063	0.8	-2.95		3.12603		0.333333	1.564	0.333333	0.298574	-2.96667	-0.45031	2.19704
0.333333	1.6	0.333333	79.9831	4.74269	0.0492588	0.0121348	0.316532	-2.24999	-0.203053	3.74877		0.166667	1.528	73.4978	4.3536	0.0207561	0.0106045	0.423846	-2.91667		3.12603		0.5	1.616	0.5	0.233581	-2.93333	-0.345361	2.43002
0.5	1.676	0.5	77.4488	5.46702	0.0886388	0.0170597	0.277001	-2.18333	0.70213	4.0803		0.333333	1.544	66.6669	4.00552	0.036739	0.0114288	0.230028	-2.88333		3.2353		1	1.752	1.5	0.121493	-2.9	-0.467992	2.65945
0.999993	1.812	0.999993	74.9146	5.10194	0.122945	0.0120815	0.153046	-2.11666	-5.7073	4.10096		0.833333	1.568	59.836	4.77834	0.0942293	0.0171285	0.225006	-2.85		3.34106		1.5	1.908	2	0.0574209	-2.86667	0.0978666	2.85694
1.5	1.936	1.5	75.4723	5.34838	0.104224	0.00925728	0	-2.04999	0.16075	4.40133		1.33333	1.696	62.9865	5.31673	0.0522658	0.0180059	0.267993	-2.81667		3.34106		2	2.124	2.5	0	-2.83333	-0.180476	2.74572
2	2.264	2	69.2437	6.01472	0.0785795	0.00873699		-1.98333	1.43207	4.90095		1.83333	1.96	56.5152	5.46557	0.0512817	0.0117339	0.152048	-2.78333		3.42941		2.5	2.44			-2.8	-0.0169686	2.72071
2.5	2.424	2.5	63.0152	5.64391	0.0478673	0.00766606		-1.91666	1.07772	5.06173		2.83333	2.36	52.5477	6.55458	0.0343018	0.0168466	0.164794	-2.75		3.42941		3	2.96			-2.76667	0.0179668	2.86879
3.5	3.12	3.5	51.4051	8.00433	0.0445077	0.012169		-1.84999	1.1378	5.34866		3.33333	2.72	35.3068	6.74901	0.0131934	0.0155066	0	-2.71667		3.53528		4	4.12			-2.73333	0.0179668	2.86879
4.5	4.36	4.5	39.7951	9.60016	0.0453535	0.015048		-1.78333	1.22858	5.75187		3.83333	3.004	45.8918	8.80782	0.00594104	0.0201205		-2.68333		3.65264		5	6			-2.7	-0.0689201	2.99312
5.5	6.28	5.5	27.606	14.5142	0.047199	0.019094		-1.71666	1.3332	6.01922		5.33333	6.76	34.8556	8.99138	0.00352295	0.0144725		-2.65		3.65264		5.5	7.4			-2.66667	0.00798523	3.11553
6	8	6	0	15.1751	0.0588434	0.0246238		-1.64999	2.39234	6.36427		5.58333	8	0	9.17493	0.00733195	0.0320526		-2.61667		3.74642						-2.63333	3.34809	2.47183
								-1.58333	3.67311	6.83415									-2.58333		3.74642						-2.6	3.34809	2.47183
								-1.51666	4.33774	7.29361									-2.55		3.94276						-2.56667	3.79864	2.65711
								-1.44999	5.34264	7.81604									-2.51667	5.86947	4.06949						-2.53333	3.60985	2.77386
								-1.38333	5.67165	8.04889									-2.48333	5.86947	4.06949						-2.5	3.75643	2.92497
								-1.31666	5.77104	8.68736									-2.45	4.09417	4.18241						-2.46667	3.6348	3.04688
								-1.24999	6.38557	9.56441									-2.41667	4.71417	4.40861						-2.43333	3.52467	3.12932
								-1.18333	6.73278	10.3615									-2.38333	4.71417	4.40861						-2.4	3.44315	3.22985
								-1.11666	6.8634	10.5214									-2.35	4.12817	4.53421						-2.36667	2.79996	3.3671
								-1.04999	8.71208	11.7045									-2.31667	4.12817	4.53421						-2.33333	2.79996	3.3671
								-0.983327	8.80039	12.1802									-2.28333	6.32717	4.62843						-2.3	2.74226	3.57348
								-0.91666	9.38535	13.7472									-2.25	5.71197	4.81237						-2.26667	2.84764	3.61577
								-0.849993	10.2657	13.2792									-2.21667	5.71197	4.81237						-2.23333	3.28345	3.7162
								-0.783327	10.3916	13.0747									-2.18333	6.01907	4.95741						-2.2	1.35844	3.811
								-0.71666	10.8745	13.7776									-2.15	6.01907	4.95741						-2.16667	-5.44089	3.82365
								-0.649993	11.4564	14.9465									-2.11667	6.16707	5.15021						-2.13333	1.41667	3.57883
								-0.583327	13.0829	17.2861									-2.08333	5.99687	5.29578						-2.1	4.78334	3.80369
								-0.51666	13.2013	15.9652									-2.05	5.99687	5.29578						-2.06667	4.78334	3.80369
								-0.449993	13.5376	17.4404									-2.01667	6.03907	5.41353						-2.03333	-1.46505	4.03452
								-0.383327	13.8987	17.0857									-1.98333	6.96577	5.64413						-2	1.14612	4.24836
								-0.31666	15.0973	19.4219									-1.95	6.96577	5.64413						-1.96667	-0.680598	4.40713
								-0.249993	16.1704	20.984									-1.91667	6.81617	5.86074						-1.93333	-0.540904	4.61166
								-0.183327	17.6839	21.4535									-1.88333	6.81617	5.86074						-1.9	4.37353	4.66575
								-0.11666	19.5819	23.0754									-1.85	6.92347	6.0673						-1.86667	6.06787	4.85337
								-0.0499933	21.1951	23.918									-1.81667	6.57267	6.26663						-1.83333	6.06787	4.85337
								0.0166733	23.3125	27.2509									-1.78333	6.69357	6.25547						-1.8	2.67025	5.04513
								0.08334	23.4212	28.4991									-1.75	6.84807	6.46788						-1.76667	7.63407	5.29942
								0.150007	22.5874	28.94									-1.71667	6.84807	6.46788						-1.73333	0.182472	5.59101
								0.216673	20.3672	25.9836									-1.68333	8.0719	6.66323						-1.7	6.24521	5.77662
								0.28334	20.6487	27.0638									-1.65	9.42583	6.25651						-1.66667	5.35034	6.05723
								0.350007	20.3242	27.2681									-1.61667	9.42583	6.25651						-1.63333	2.19798	6.40246
								0.416673	19.3233	25.244									-1.58333	7.15517	6.57827						-1.6	0.0776659	7.10588
								0.48334	18.7302	25.4268									-1.55	7.86669	7.11461						-1.56667	2.84982	7.35117
								0.550007	18.6922	24.9259									-1.51667	7.86669	7.11461						-1.53333	5.36731	7.56151
								0.616673	17.706	23.3188									-1.48333	7.88788	7.50626						-1.5	2.33558	7.8218
								0.68334	18.277	23.3678									-1.45	7.88788	7.50626						-1.46667	7.02486	7.9669
								0.750007	17.7536	22.5441									-1.41667	8.8886	7.85595						-1.43333	8.6067	8.18795
								0.816673	16.9605	20.3198									-1.38333	8.668	8.16804						-1.4	8.6067	8.18795
								0.88334	18.264	20.6518									-1.35	8.668	8.16804						-1.36667	5.66676	7.74734
								0.950007	18.2093	22.0224									-1.31667	8.66384	8.53536						-1.33333	6.73093	6.96311
								1.01667	17.9363	20.5025									-1.28333	8.66384	8.53536						-1.3	7.60878	7.14443
								1.08334	17.8456	20.5351									-1.25	8.90156	8.85083						-1.26667	8.9445	7.45928
								1.15001	18.392	21.5934									-1.21667	9.39823	9.18164						-1.23333	9.74707	7.99595
								1.21667	18.7691	22.3487									-1.18333	9.39823	9.18164						-1.2	7.58744	8.61813
								1.28334	18.5919	21.3311									-1.15	10.2421	9.3903						-1.16667	7.58744	8.61813
								1.35001	19.0779	21.726									-1.11667	10.6851	9.82891						-1.13333	10.2366	9.11248
								1.41667	19.5444	21.6485									-1.08333	10.6851	9.82891						-1.1	9.44567	9.56618
								1.48334	19.3922	22.8146									-1.05	10.6623	8.13748						-1.06667	11.1084	9.93743
								1.55001	19.5783	23.3746									-1.01667	10.6623	8.13748						-1.03333	9.08277	10.7495
								1.61667	18.3501	22.1022									-0.983333	11.0186	8.70597						-1	17.9128	11.3279
								1.68334	19.1409	22.1453									-0.95	11.2086	9.15914						-0.966667	13.8019	11.9467
								1.75001	19.0712	22.8339									-0.916667	11.2086	9.15914						-0.933333	18.7515	12.4066
								1.81667	19.1359	23.0303									-0.883333	11.3507	9.82514						-0.9	18.7515	12.4066
								1.88334	20.0869	22.1182									-0.85	11.3507	9.82514						-0.866667	14.9875	13.0529
								1.95001	19.9043	23.0882									-0.816667	12.4464	10.2434						-0.833333	14.9886	13.3845
								2.01667	20.9832	24.4962									-0.783333	12.2816	10.6272						-0.8	14.2247	13.6411
								2.08334	20.4461	23.6889									-0.75	12.2816	10.6272						-0.766667	14.8291	13.9373
								2.15001	20.3823	24.1763									-0.716667	12.0529	10.8095						-0.733333	16.2287	14.417
								2.21667	20.7791	24.6752									-0.683333	12.9397	11.4283						-0.7	15.3554	14.7432
								2.28334	21.822	25.2464									-0.65	12.9397	11.4283						-0.666667	17.1931	15.2208
								2.35001	22.3114	25.6238									-0.616667	13.1181	11.9527						-0.633333	17.0191	15.2386
								2.41667	22.5325	26.2292									-0.583333	13.1181	11.9527						-0.6	19.0476	16.091
								2.48334	22.6658	26.5468									-0.55	13.5745	12.414						-0.566667	19.0194	16.4562
								2.55001	22.5435	25.6252									-0.516667	14.1367	12.5066						-0.533333	17.3058	17.0263
								2.61667	22.9663	26.8279									-0.483333	13.7527	12.5077						-0.5	17.3058	17.0263
								2.68334	23.6285	27.0849									-0.45	15.0366	13.2287						-0.466667	17.8562	17.0777
								2.75001	23.5447	27.4116									-0.416667	15.0366	13.2287						-0.433333	18.141	17.9724
								2.81667	24.3957	28.3423									-0.383333	15.3986	13.5914						-0.4	18.7452	18.9442
								2.88334	33.0457	29.303									-0.35	15.581	13.9946						-0.366667	19.6391	19.8788
								2.95001	32.4814	27.0865									-0.316667	15.581	13.9946						-0.333333	20.2146	20.8194
								3.01667	33.2444	27.8844									-0.283333	16.4816	14.5297						-0.3	20.8942	20.2542
								3.08334	34.0214	29.2534									-0.25	16.8748	15.1451						-0.266667	21.2014	21.2097
								3.15001	33.9694	29.1897									-0.216667	16.8748	15.1451						-0.233333	21.2014	21.2097
								3.21667	35.3364	31.8175									-0.183333	17.7547	15.6486						-0.2	23.0459	21.6911
								3.28334	35.9009	33.0594									-0.15	17.7547	15.6486						-0.166667	22.0236	22.2516
								3.35001	35.2085	31.0004									-0.116667	18.0708	16.0466						-0.133333	22.8989	22.5982
								3.41667	36.3434	32.1573									-0.0833333	18.983	16.425						-0.1	23.9767	24.2215
								3.48334	37.0122	33.3447									-0.05	18.6155	16.4076						-0.0666667	24.8872	25.4241
								3.55001	37.8398	34.6125									-0.0166667	18.3586	18.3133						-0.0333333	24.7296	24.7296
								3.61667	38.3445	34.6363									0.0166667	18.3586	18.3133						0	24.7296	24.7296
								3.68334	38.7087	35.6221									0.05	19.5832	19.5832						0.0333333	25.6573	26.21
								3.75001	39.6343	36.4715									0.0833333	20.3312	20.6162						0.0666667	26.5745	27.442
								3.81667	40.4177	37.1603									0.116667	20.3312	20.6162						0.1	26.7924	28.1669
								3.88334	41.2469	36.7126									0.15	20.5089	21.415						0.133333	26.1081	26.9234
								3.95001	41.532	36.3394									0.183333	19.5544	20.8509						0.166667	25.386	27.2547
								4.01667	41.757	37.202									0.216667	19.5544	20.8509						0.2	24.9891	27.3147
								4.08334	42.8951	38.2159									0.25	19.9053	19.47						0.233333	24.4894	27.3091
								4.15001	44.0523	39.5933									0.283333	19.9053	19.47						0.266667	24.4894	27.3091
								4.21667	44.5944	39.9298									0.316667	18.2895	18.2127						0.3	24.8797	27.4985
								4.28334	45.1469	40.5454									0.35	18.184	17.0625						0.333333	24.5694	27.1349
								4.35001	46.1939	41.4468									0.383333	17.4791	17.0762						0.366667	24.7575	26.2403
								4.41667	47.1498	42.1993									0.416667	17.0935	16.0173						0.4	24.7575	26.2403
								4.48334	48.2223	43.7616									0.45	17.0935	16.0173						0.433333	23.8406	25.4909
								4.55001	48.7067	44.5121									0.483333	15.9798	15.7582						0.466667	23.4808	24.0046
								4.61667	49.8806	45.7536									0.516667	15.6561	15.4857						0.5	23.253	23.416
								4.68334	50.462	46.5359									0.55	15.6561	15.4857						0.533333	23.2615	23.827
								4.75001	52.6127	48.2774									0.583333	15.3557	15.3557						0.566667	23.0606	23.9492
								4.81667	53.4512	49.626									0.616667	16.2854	15.1305						0.6	22.7462	23.9908
								4.88334	55.6153	51.482									0.65	16.2854	15.1305						0.633333	22.3889	22.6131
								4.95001	56.6102	52.5659									0.683333	15.9092	15.0902						0.666667	22.3889	22.6131
								5.01667	57.8155	53.6233									0.716667	15.9092	15.0902						0.7	21.9743	21.4022
								5.08334	60.3268	56.0467									0.75	16.5103	14.894						0.733333	21.5148	20.5225
								5.15001	62.1952	58.5919									0.783333	16.203	14.6714						0.766667	21.6412	20.5264
								5.21667	64.0292	60.7677									0.816667	16.0593	14.6668						0.8	20.6494	18.2671
								5.28334	66.5885	63.4072									0.85	16.4455	14.6639						0.833333	20.5713	17.2194
								5.35001	69.0061	65.7248									0.883333	16.4455	14.6639						0.866667	19.6187	16.7195
								5.41667	71.3532	67.4147									0.916667	16.5577	14.8923						0.9	19.6187	16.7195
								5.48334	73.4067	70.1001									0.95	17.0101	15.0659						0.933333	21.4506	18.8995
								5.55001	76.4144	73.5623									0.983333	17.0101	15.0659						0.966667	21.7454	20.5348
								5.61667	78.9982	76.2412									1.01667	17.0727	14.8844						1	22.1838	21.1792
								5.68334	82.543	79.7671									1.05	12.7084	15.2759						1.03333	22.472	21.8425
								5.75001	84.0338	81.4518									1.08333	12.7084	15.2759						1.06667	22.5218	22.2917
								5.81667	87.5384	83.9918									1.11667	12.453	15.3363						1.1	22.0638	20.6919
								5.88334	90.5561	87.3695									1.15	12.453	15.3363						1.13333	21.795	20.2911
								5.95001	95.4105	91.4684									1.18333	13.0146	15.2759						1.16667	21.795	20.2911
								6.01667	99.829	97.1752									1.21667	12.894	15.8426						1.2	21.6979	20.5542
								6.08334	102.992	103.643									1.25	18.4473	16.0221						1.23333	22.0188	21.2069
																			1.28333	18.6067	16.5325						1.26667	22.3478	21.8393
																			1.31667	18.6067	16.5325						1.3	22.7633	22.2391
																			1.35	18.2454	17.0491						1.33333	22.3093	22.4933
																			1.38333	10.1842	16.4059						1.36667	22.4407	22.5474
																			1.41667	10.1842	16.4059						1.4	22.4387	22.509
																			1.45	14.5608	15.822						1.43333	22.6709	22.5828
																			1.48333	15.4421	15.9279						1.46667	22.4088	21.9509
																			1.51667	15.4421	15.9279						1.5	22.3051	22.0093
																			1.55	15.9334	16.3343						1.53333	22.805	22.3701
																			1.58333	15.9334	16.3343						1.56667	22.805	22.3701
																			1.61667	15.3606	16.6592						1.6	23.0694	22.9437
																			1.65	15.8054	16.727						1.63333	23.1834	23.5543
																			1.68333	17.1243	16.6013						1.66667	23.1493	22.9793
																			1.71667	18.0144	17.1932						1.7	23.2495	23.1643
																			1.75	18.0144	17.1932						1.73333	23.6579	23.7885
																			1.78333	17.9403	17.5371						1.76667	24.3493	24.5802
																			1.81667	18.2947	17.2508						1.8	24.3725	23.9968
																			1.85	18.2947	17.2508						1.83333	24.3725	23.9968
																			1.88333	18.1556	17.4233						1.86667	24.3598	24.1406
																			1.91667	18.0542	17.1891						1.9	24.4544	24.7138
																			1.95	18.0542	17.1891						1.93333	24.9455	25.1155
																			1.98333	17.771	17.9769						1.96667	25.4043	25.8201
																			2.01667	17.771	17.9769						2	25.763	25.7604
																			2.05	18.1631	18.6913						2.03333	25.5489	25.4498
																			2.08333	18.2917	19.1534						2.06667	25.5489	25.4498
																			2.11667	18.7636	19.1575						2.1	25.6506	25.4739
																			2.15	19.2314	19.4841						2.13333	25.8181	25.709
																			2.18333	19.2314	19.4841						2.16667	26.356	26.4118
																			2.21667	19.6363	18.8251						2.2	26.4748	26.0681
																			2.25	19.9778	18.5486						2.23333	26.8721	25.8148
																			2.28333	19.9778	18.5486						2.26667	27.1407	26.7146
																			2.31667	19.39	18.3804						2.3	27.2452	27.0113
																			2.35	20.0416	19.3444						2.33333	27.2452	27.0113
																			2.38333	20.0416	19.3444						2.36667	26.7745	26.9924
																			2.41667	20.2405	20.0147						2.4	26.7949	27.2178
																			2.45	20.2405	20.0147						2.43333	27.1193	27.2382
																			2.48333	19.5539	20.5247						2.46667	27.1193	27.2382
																			2.51667	19.6098	20.0093						2.5	27.7226	27.9659
																			2.55	19.5546	20.0149						2.53333	28.2818	28.5058
																			2.58333	20.1286	20.5725						2.56667	27.5619	27.8318
																			2.61667	20.1286	20.5725						2.6	28.1103	28.1428
																			2.65	20.8151	21.2176						2.63333	28.1084	28.2818
																			2.68333	20.6314	21.6166						2.66667	28.7123	29.1496
																			2.71667	20.6314	21.6166						2.7	28.8622	28.92
																			2.75	21.2937	21.0253						2.73333	28.8622	28.92
																			2.78333	21.3405	21.6048						2.76667	29.0475	29.6087
																			2.81667	21.3405	21.6048						2.8	29.023	29.0536
																			2.85	21.8731	22.3119						2.83333	29.03	29.0176
																			2.88333	21.8731	22.3119						2.86667	29.4275	29.293
																			2.91667	22.1657	22.1886						2.9	29.6762	30.0166
																			2.95	22.1271	21.702						2.93333	29.984	30.6499
																			2.98333	22.4019	21.6938						2.96667	29.984	30.6499
																			3.01667	22.9501	22.3328						3	30.4219	30.4972
																			3.05	22.9501	22.3328						3.03333	30.4415	30.8479
																			3.08333	23.2893	23.2422						3.06667	30.8107	31.0411
																			3.11667	23.4445	24.277						3.1	31.1789	31.8172
																			3.15	23.4445	24.277						3.13333	31.5915	32.568
																			3.18333	23.2893	24.8497						3.16667	31.5356	32.5889
																			3.21667	24.4993	24.4934						3.2	31.5679	32.1699
																			3.25	24.4993	24.4934						3.23333	31.5679	32.1699
																			3.28333	24.4436	24.9538						3.26667	31.9718	32.6936
																			3.31667	24.4436	24.9538						3.3	32.0549	32.4326
																			3.35	24.4803	25.8892						3.33333	32.4598	32.841
																			3.38333	25.1096	25.4862						3.36667	32.456	32.9055
																			3.41667	25.3087	25.4904						3.4	32.456	32.9055
																			3.45	26.2316	25.6051						3.43333	33.0241	33.5237
																			3.48333	26.2316	25.6051						3.46667	33.4741	33.8573
																			3.51667	26.6088	26.2492						3.5	34.3083	35.115
																			3.55	27.6948	26.8045						3.53333	34.4551	35.4156
																			3.58333	27.6948	26.8045						3.56667	34.4276	34.6305
																			3.61667	27.494	27.619						3.6	35.4756	35.1236
																			3.65	28.968	29.664						3.63333	35.4756	35.1236
																			3.68333	28.968	29.664						3.66667	36.0402	35.6708
																			3.71667	29.5825	31.4956						3.7	35.9926	36.0455
																			3.75	29.5825	31.4956						3.73333	35.9669	36.3328
																			3.78333	30.6514	32.0904						3.76667	36.4366	37.3409
																			3.81667	32.3084	31.7428						3.8	37.2423	37.8163
																			3.85	32.0668	31.7585						3.83333	37.9963	39.0555
																			3.88333	32.8314	32.5302						3.86667	38.5073	38.3275
																			3.91667	32.8314	32.5302						3.9	38.5073	38.3275
																			3.95	33.1891	33.3405						3.93333	38.4733	38.0253
																			3.98333	34.1671	35.2037						3.96667	39.5135	39.1161
																			4.01667	34.1671	35.2037						4	39.8593	39.9102
																			4.05	35.8258	34.0055						4.03333	40.4332	40.746
																			4.08333	36.4934	37.0346						4.06667	40.6395	41.4668
																			4.11667	36.4934	37.0346						4.1	40.6612	41.9867
																			4.15	38.0704	39.6159						4.13333	41.4869	42.9959
																			4.18333	38.0704	39.6159						4.16667	41.4869	42.9959
																			4.21667	39.1706	37.0757						4.2	42.1754	43.9406
																			4.25	40.4524	38.4048						4.23333	42.8939	44.6164
																			4.28333	40.4969	38.3975						4.26667	43.1031	45.1843
																			4.31667	42.1359	41.4132						4.3	44.3587	46.0976
																			4.35	43.3281	43.5898						4.33333	44.9284	46.6901
																			4.38333	43.3281	43.5898						4.36667	45.9873	47.7215
																			4.41667	44.2051	44.2498						4.4	46.2401	47.6688
																			4.45	44.2051	44.2498						4.43333	47.2956	48.9098
																			4.48333	45.2519	45.8436						4.46667	48.4528	50.1434
																			4.51667	44.9092	45.8573						4.5	48.8276	50.7596
																			4.55	47.2034	47.9217						4.53333	50.0825	51.694
																			4.58333	49.4154	51.4589						4.56667	50.8588	52.7143
																			4.61667	49.4154	51.4589						4.6	50.8588	52.7143
																			4.65	50.6451	51.7701						4.63333	51.6127	53.53
																			4.68333	52.8964	51.5741						4.66667	52.49	54.719
																			4.71667	53.1817	51.5566						4.7	52.9778	55.0927
																			4.75	55.1879	54.1412						4.73333	54.1463	56.5411
																			4.78333	55.1879	54.1412						4.76667	54.7739	57.652
																											4.8	56.4084	58.8704
																											4.83333	57.7371	60.8545
																											4.86667	57.7371	60.8545
																											4.9	59.2535	61.7556
																											4.93333	60.317	63.3119
																											4.96667	61.8365	64.7437
																											5	63.4125	66.4789
																											5.03333	64.1037	66.6808
																											5.06667	65.5574	68.5258
																											5.1	66.7106	70.3204
																											5.13333	66.7106	70.3204
																											5.16667	68.0697	71.5873
																											5.2	69.9701	73.2278
																											5.23333	71.803	75.219
																											5.26667	73.4955	77.1189
																											5.3	74.8339	78.2401
																											5.33333	76.6394	80.8326
																											5.36667	78.4238	82.5535
																											5.4	80.9637	82.6269
																											5.43333	83.7041	85.6586
																											5.46667	86.2006	88.3535
																											5.5	88.3452	90.193
																											5.53333	89.7359	91.8677

## Sheet: µ(t)-RelA
Data from figure 3A		Repeat#1		Repeat#2
Time (h)	µ (-1)	Time (h)	µ (-1)	Time (h)	µ (-1)
-2.6667	0.6874	-2.58333	0.5966	-3.66667	0.617
-1.9167	0.6874	-1.58333	0.5966	-2.58333	0.617
-1.1667	0.6874	-1.08333	0.5966	-1.58333	0.617
-0.4167	0.6874	-0.583333	0.5966	-1.08333	0.617
0	0.6874	0	0.5966	-0.583333	0.617
0	0.2711	0	0.182348	0	0.617
0.18	0.1357	0.166667	0.103422	0	0.164746
0.34	0.0214	0.333333	0.0388108	0.18	0.108383
0.5	0.0767	0.833333	0.0488574	0.34	0.0409771
1	0.1245	1.33333	0.146994	0.5	0.130525
1.5	0.1842	1.83333	0.178937	1	0.190951
2	0.1759	2.83333	0.247673	1.5	0.213778
2.5	0.2603	3.33333	0.312681	2	0.235366
3.5	0.3201	3.83333	0.423297	2.5	0.298669
4.5	0.3727	5.33333	0.583625	3	0.324521
5.5	0.4555	5.58333	0.580269	4	0.365509
6	0.5105			5	0.430169
				5.5	0.474349

## Sheet: (p)ppGpp-RelA
Data from figure 3B			Repeat#1			Repeat#2
Time (h)	ppGpp (µmol.gCDW-1)	pppGpp (µmol.gCDW-1)	Time (h)	ppGpp (µmol.gCDW-1)	pppGpp (µmol.gCDW-1)	Time (h)	ppGpp (µmol.gCDW-1)	pppGpp (µmol.gCDW-1)
-2.8333	ULD	ULD	-2.58333	0.00118076	ULD	-2	ULD	ULD
-1.8333	ULD	ULD	-1.58333	0.00216414	ULD	-1.5	ULD	ULD
-0.8333	0.0789	ULD	-1.08333	0.00289653	ULD	-1	ULD	ULD
0	0.0258	ULD	-0.583333	0.00746423	ULD	0	ULD	ULD
0.1667	0.0274	ULD	0	ULD	ULD	0.166667	ULD	ULD
0.3334	0.0252	ULD	0.166667	0.011878	ULD	0.333333	ULD	ULD
0.5	0.0384	ULD	0.333333	0.00450047	ULD	0.5	ULD	ULD
1	0.0401	ULD	0.833333	0.00455665	ULD	1	ULD	ULD
1.5	0.0592	ULD	1.33333	6.45395e-05	ULD	1.5	ULD	ULD
2	0.0805	ULD	1.83333	0.000288773	ULD	2	ULD	ULD
2.5	0.1081	ULD	2.83333	0.0142826	ULD	2.5	0.00924768	ULD
3	0.1321	ULD	3.33333	0.0496124	ULD	3	0.0200327	ULD
			3.83333	0.0524093		3.5	0.0317211	ULD
			5.33333	0.0328143		4	0.0298189	ULD
ND	Not Determined
ULD	Under Limit of Detection

## Sheet: DGppA
Data from figure 3C											Repeat#1												Repeat#2
Time (h)	X g/l	Glc (mM)	Ace (mM)	Alanine (mM)	Valine (mM)	SHX (mM)	Time (h)	OUR	CER		Time (h)	X g/l	Time (h)	Glc (mM)	Ace (mM)	Alanine (mM)	Valine (mM)	SHX (mM)	Time (h)	OUR	CER		Time (h)	X g/l	SHX (mM)	Time (h)	OUR	CER
-2.16667	0.2968						-4.23333	3.40066	0.823219		-3.91667	0.0976							-3.7	1.0801	1.69481		-2	0.432		-4.01667	0.266602	-0.00625262
-1.16667	0.648	84.737	1.61011	0	0.00328632		-4.2	3.45642	0.862404		-2.91667	0.1644							-3.66667	1.0801	1.69481		-1.25	0.656		-3.98333	0.412998	-0.0206393
-0.583333	0.956	82.5445	2.24512	0	0.00512528		-4.16667	3.71033	0.890288		-1.91667	0.34	-1.9166	115.235	2.09125	0.00221424	0.000430684		-3.63333	1.49181	1.78477		-0.75	0.908		-3.95	-0.0990549	-0.0459886
-0.166667	1.216	78.1477	2.31855	-0.000138653	0.00558117		-4.13333	3.72872	0.969805		-1	0.696	-1.3336	92.6201	2.88545	0.00373911	0.00234745		-3.6	1.54913	1.85344		-0.25	1.16		-3.91667	-0.0990549	-0.0459886
0	1.36	73.7509	2.82761	0	0.00645474	0.8	-4.1	3.59155	1.03293		-0.5	0.968	-0.833267	87.7852	3.52026	0.00360635	0.00485615		-3.56667	1.3871	1.94168		0	1.344	0.8	-3.88333	0.241981	0.158832
0.166667	1.38	74.8322	3.01096	0.00165292	0.00702909	0.445255	-4.06667	3.51507	1.06951		0	1.372	-0.3336	86.4644	4.45691	0.00521505	0.004618	0.8	-3.53333	1.4121	2.01141		0.166667	1.4	0.446865	-3.85	-0.140169	0.332318
0.333333	1.396	71.0194	2.81891	0.00735893	0.00751182	0.243427	-4.03333	3.45333	1.13277		0.166667	1.404	0	84.5089	4.46383	0.0102897	0.00437808	0.428282	-3.5	1.44637	2.09376		0.333333	1.416	0.456734	-3.81667	-0.677936	0.464048
0.833333	1.472	70.2791	3.15886	0.00343511	0.00734387	0.259107	-4	1.82862	1.36787		0.333333	1.432	0.166733	78.4402	4.21517	0.0214541	0.00856273	0.216721	-3.46667	1.59781	2.16345		0.5	1.432	0.386574	-3.78333	-0.451308	0.570035
1.33333	1.636	70.0092	3.96557	0.0011413	0.00917802	0.16018	-3.96667	1.7722	1.45539		0.5	1.456	0.3334	79.3167	4.29076	0.032413	0.00814496	0.193624	-3.43333	1.59781	2.16345		1	1.528	0.352343	-3.75	-0.42759	0.662127
1.83333	1.92	69.7393	4.52847	0.0023867	0.0116694	0.141164	-3.93333	2.27484	1.47573		1	1.508	0.8334	78.9241	4.69117	0.0368925	0.010305	0.164144	-3.4	1.55612	2.2316		1.5	1.636	0.294228	-3.71667	-0.187035	0.76746
2.33333	2.6	63.3727	4.55565	0.000984828	0.0111841	0	-3.9	2.17693	1.47994		1.5	1.616	1.3334	76.8527	5.11325	0.0165785	0.00514691	0.104874	-3.36667	2.09812	2.27878		2	1.788	0.208227	-3.68333	-0.470321	0.946276
2.83333	3.28	57.0062	6.24306	0.00358225	0.0194634		-3.86667	2.30859	1.53007		2.25	1.836	1.8334	69.6743	5.61403	0.0139	0.00553538	0.059079	-3.33333	1.79344	2.36766		2.5	2.176	0	-3.65	-0.470321	0.946276
3.33333	4.544	44.2768	6.6903	0.00155146	0.0217681		-3.83333	2.05121	1.58182		3	2.18	2.3334	69.1588	6.83523	0.0136908	0.0084099	0	-3.3	2.03205	2.39042		3	2.808		-3.61667	-0.213985	1.06486
3.83333	6.72	34.3486	8.01616	0.00539649	0.0333312		-3.8	1.67324	1.65564		3.75	3.208	2.8334	56.4261	9.07122	0.0223071	0.0125735		-3.26667	1.98728	2.36086		3.5	3.32		-3.58333	-0.737541	1.19675
4.33333	9.12	15.6946	8.46314	0.00742527	0.0450223		-3.76667	1.66777	1.65838		4	3.52	3.3334	49.5741	8.88836	0.0201732	0.0108089		-3.23333	1.86431	2.41753		4	4.88		-3.55	-1.07734	1.30507
4.66667	11.52	0	8.63635	0.00942036	0.0515374		-3.73333	1.86417	1.64344		4.75	5.36	3.8334	29.6705	10.9186	0.0257012	0.0134068		-3.2	2.24542	2.49157		4.5	6.6		-3.51667	-1.59985	1.45204
							-3.7	1.92896	1.73427		5	6.56	4.3334	23.1377	12.4308	0.0300306	0.0155152		-3.16667	2.24542	2.49157					-3.48333	-1.95743	1.55264
							-3.66667	1.82192	1.813				4.7334	0	12.6979	0.0342965	0.0167758		-3.13333	2.00577	2.58723					-3.45	-1.54258	1.6603
							-3.63333	1.78313	1.88844										-3.1	1.98333	2.68554					-3.41667	-2.05064	1.69989
							-3.6	1.91684	1.96654										-3.06667	2.25659	2.76163					-3.38333	-2.05064	1.69989
							-3.56667	1.6914	1.98909										-3.03333	2.18092	2.83845					-3.35	-2.01846	1.78132
							-3.53333	2.00291	2.0219										-3	2.1842	2.895					-3.31667	-1.92553	1.80254
							-3.5	1.67433	2.10471										-2.96667	2.14788	2.83226					-3.28333	-1.72177	1.85867
							-3.46667	2.37908	2.1507										-2.93333	2.25241	2.92199					-3.25	2.52367	1.93229
							-3.43333	2.53869	2.19982										-2.9	2.25241	2.92199					-3.21667	2.52367	1.93229
							-3.4	1.96275	2.21213										-2.86667	2.33083	3.06575					-3.18333	2.64501	2.01795
							-3.36667	2.46216	2.29916										-2.83333	2.3073	3.169					-3.15	2.63037	2.02921
							-3.33333	2.37294	2.39735										-2.8	2.49524	3.26556					-3.11667	3.34591	2.11843
							-3.3	2.53041	2.46801										-2.76667	2.291	3.12023					-3.08333	3.32086	2.08923
							-3.26667	2.76926	2.54377										-2.73333	2.5885	3.25094					-3.05	3.60196	2.18471
							-3.23333	2.74649	2.57233										-2.7	3.169	3.23478					-3.01667	3.7166	2.27063
							-3.2	3.09219	2.68856										-2.66667	3.24557	3.43856					-2.98333	3.7166	2.27063
							-3.16667	2.95259	2.74722										-2.63333	3.87968	3.56466					-2.95	3.5029	2.33475
							-3.13333	3.41426	2.82934										-2.6	4.12323	3.72984					-2.91667	3.6155	2.3318
							-3.1	3.43322	2.87354										-2.56667	4.10778	3.84787					-2.88333	4.15132	2.46326
							-3.06667	3.34885	2.88022										-2.53333	4.04623	3.87186					-2.85	4.15013	2.53176
							-3.03333	3.61636	2.90976										-2.5	4.04623	3.87186					-2.81667	4.21582	2.58974
							-3	3.50385	2.9781										-2.46667	3.9641	3.70814					-2.78333	4.36379	2.74783
							-2.96667	3.83738	3.1133										-2.43333	4.08525	3.94753					-2.75	4.57268	2.82409
							-2.93333	3.73656	3.18336										-2.4	4.10175	4.14941					-2.71667	4.57268	2.82409
							-2.9	3.96348	3.12407										-2.36667	4.21102	4.33936					-2.68333	4.68262	2.95063
							-2.86667	4.20902	3.20298										-2.33333	4.15199	4.50524					-2.65	4.63581	3.02349
							-2.83333	4.32586	3.32515										-2.3	4.00112	4.65115					-2.61667	5.13336	3.12786
							-2.8	4.32105	3.41874										-2.26667	4.00112	4.65115					-2.58333	5.25794	3.23978
							-2.76667	4.4077	3.5383										-2.23333	4.47097	4.59101					-2.55	5.50962	3.39775
							-2.73333	4.28978	3.58272										-2.2	4.54992	4.75454					-2.51667	5.82157	3.45174
							-2.7	4.39463	3.61323										-2.16667	4.59982	4.95951					-2.48333	5.8623	3.56535
							-2.66667	4.47724	3.74455										-2.13333	4.5406	5.16362					-2.45	5.8623	3.56535
							-2.63333	4.43808	3.87165										-2.1	4.48409	5.04942					-2.41667	5.98051	3.65057
							-2.6	4.6108	4.02583										-2.06667	4.90065	5.25198					-2.38333	5.70682	3.78673
							-2.56667	4.85397	3.98341										-2.03333	4.97675	5.51307					-2.35	5.78468	3.85162
							-2.53333	5.25167	4.09495										-2	4.97675	5.51307					-2.31667	6.4436	3.96984
							-2.5	5.39721	4.23624										-1.96667	4.79755	5.26397					-2.28333	6.18765	4.11173
							-2.46667	5.45182	4.27239										-1.93333	5.20271	5.6828					-2.25	4.60002	4.1051
							-2.43333	5.25632	4.40602										-1.9	5.64152	6.03121					-2.21667	4.94419	4.2956
							-2.4	5.30861	4.57908										-1.86667	5.8508	6.30442					-2.18333	4.67231	4.4489
							-2.36667	14.6765	4.68649										-1.83333	5.66433	6.52013					-2.15	4.87589	4.54639
							-2.33333	14.2503	4.81021										-1.8	5.62222	6.16845					-2.11667	4.96363	4.6446
							-2.3	14.0613	4.78653										-1.76667	5.62222	6.16845					-2.08333	4.82636	4.79544
							-2.26667	14.1247	4.9945										-1.73333	5.59128	6.24363					-2.05	4.82636	4.79544
							-2.23333	13.9365	5.26567										-1.7	6.43186	6.56953					-2.01667	4.95089	5.00881
							-2.2	11.7175	5.50775										-1.66667	6.90166	7.07848					-1.98333	4.93335	5.17698
							-2.16667	4.69571	5.80917										-1.63333	7.3629	7.42144					-1.95	5.14643	5.30195
							-2.13333	6.72842	5.77937										-1.6	7.3629	7.42144					-1.91667	5.42815	5.38411
							-2.1	3.43399	5.5112										-1.56667	7.69919	7.41369					-1.88333	5.39692	5.5185
							-2.06667	1.76503	5.3823										-1.53333	8.04978	7.61156					-1.85	5.73344	5.63933
							-2.03333	1.73081	5.28128										-1.5	8.02939	7.4925					-1.81667	6.13147	5.7756
							-2	3.91924	5.25611										-1.46667	8.06461	7.57665					-1.78333	6.13147	5.7756
							-1.96667	3.86805	5.20316										-1.43333	8.6058	8.16958					-1.75	6.4234	5.84407
							-1.93333	4.16844	5.00502										-1.4	8.4642	8.65201					-1.71667	6.49228	5.93296
							-1.9	4.1875	5.02495										-1.36667	8.4642	8.65201					-1.68333	6.65678	6.09363
							-1.86667	4.39203	5.10863										-1.33333	8.84336	8.97622					-1.65	6.75916	6.32605
							-1.83333	4.26199	5.19712										-1.3	9.04156	8.53828					-1.61667	6.68226	6.56509
							-1.8	4.39184	5.32081										-1.26667	8.95781	9.13173					-1.58333	7.49685	6.78574
							-1.76667	4.65331	5.38784										-1.23333	9.36743	9.67554					-1.55	7.66553	7.01689
							-1.73333	4.66928	5.46059										-1.2	9.41753	9.45218					-1.51667	7.66553	7.01689
							-1.7	4.7574	5.57847										-1.16667	9.67021	9.83834					-1.48333	7.86236	7.18638
							-1.66667	4.90656	5.40116										-1.13333	10.3457	10.2677					-1.45	7.697	7.46431
							-1.63333	5.30567	5.56218										-1.1	10.3457	10.2677					-1.41667	8.06104	7.58551
							-1.6	5.54908	5.80273										-1.06667	10.3124	10.6681					-1.38333	8.28487	7.92975
							-1.56667	7.12493	6.03412										-1.03333	10.44	10.3551					-1.35	8.19608	8.19486
							-1.53333	8.48218	6.28263										-1	11.184	11.0791					-1.31667	8.15772	8.58244
							-1.5	7.39044	6.49923										-0.966667	11.3207	11.3647					-1.28333	8.15772	8.58244
							-1.46667	7.70063	6.52651										-0.933333	11.7988	11.7496					-1.25	9.32209	8.8368
							-1.43333	7.87492	6.74413										-0.9	11.3793	11.2646					-1.21667	9.8118	9.17141
							-1.4	6.62286	6.83051										-0.866667	11.3793	11.2646					-1.18333	9.9408	9.41176
							-1.36667	8.24205	7.04112										-0.833333	12.4184	12.1297					-1.15	10.4952	9.72081
							-1.33333	8.4923	7.30111										-0.8	12.4126	12.9019					-1.11667	10.4952	9.72081
							-1.3	12.9531	7.28292										-0.766667	12.5671	12.8989					-1.08333	10.9351	10.0387
							-1.26667	11.787	7.47004										-0.733333	12.409	12.809					-1.05	11.4574	10.2515
							-1.23333	10.7592	7.74212										-0.7	12.409	12.809					-1.01667	11.3305	10.2196
							-1.2	14.0831	7.79063										-0.666667	13.1963	13.3169					-0.983333	11.8558	10.7481
							-1.16667	9.20171	8.08016										-0.633333	13.4372	13.5897					-0.95	11.9041	10.5878
							-1.13333	10.4104	8.38985										-0.6	14.0704	13.8314					-0.916667	12.9299	11.6173
							-1.1	12.7256	8.57565										-0.566667	14.1485	14.0379					-0.883333	13.8227	12.4791
							-1.06667	9.99177	8.65595										-0.533333	14.0457	12.9734					-0.85	13.8227	12.4791
							-1.03333	10.2298	8.83507										-0.5	14.7421	13.9055					-0.816667	13.1998	11.266
							-1	9.74304	8.78852										-0.466667	14.7421	13.9055					-0.783333	14.0516	12.1852
							-0.966667	10.8375	9.06119										-0.433333	15.2745	14.8247					-0.75	14.5308	12.6396
							-0.933333	9.98816	9.22523										-0.4	15.5057	15.6517					-0.716667	14.9666	13.1699
							-0.9	10.2943	9.52575										-0.366667	16.2762	16.0912					-0.683333	14.3384	12.4976
							-0.866667	9.29506	9.87141										-0.333333	16.4964	16.0752					-0.65	15.3209	13.2344
							-0.833333	10.0275	10.2945										-0.3	17.0128	16.3026					-0.616667	15.3209	13.2344
							-0.8	9.8006	9.84888										-0.266667	17.3385	17.2209					-0.583333	15.2833	13.8546
							-0.766667	11.3879	10.7725										-0.233333	17.6071	17.6503					-0.55	15.4273	13.6502
							-0.733333	12.512	10.8091										-0.2	17.6071	17.6503					-0.516667	15.9789	13.9069
							-0.7	10.2975	10.8837										-0.166667	18.4366	18.2245					-0.483333	16.4766	14.7233
							-0.666667	14.6748	11.151										-0.133333	19.1936	19.2226					-0.45	17.0847	15.8115
							-0.633333	15.1557	11.4678										-0.1	19.5383	19.6793					-0.416667	17.2334	15.9633
							-0.6	14.3211	11.9636										-0.0666667	19.6724	20.791					-0.383333	17.9584	16.7705
							-0.566667	13.5185	12.1837										-0.0333333	20.4278	21.2721					-0.35	17.9584	16.7705
							-0.533333	16.1013	12.6318										0	20.9091	21.3944					-0.316667	18.2265	17.3357
							-0.5	11.8539	12.3788										0.0333333	21.4434	22.1315					-0.283333	19.2734	18.5645
							-0.466667	14.5015	12.836										0.0666667	21.4434	22.1315					-0.25	18.051	17.385
							-0.433333	12.7334	13.4409										0.1	21.7142	22.6079					-0.216667	19.772	19.4479
							-0.4	17.1321	13.3036										0.133333	21.1243	23.2512					-0.183333	19.772	19.4479
							-0.366667	13.9145	13.9372										0.166667	17.7898	22.0306					-0.15	20.1004	19.9007
							-0.333333	13.1616	13.8776										0.2	15.0132	20.013					-0.116667	21.0577	20.519
							-0.3	13.5395	14.4547										0.233333	13.8289	18.3261					-0.0833333	20.5324	18.0129
							-0.266667	15.5765	14.136										0.266667	12.8594	16.9999					-0.05	21.7144	20.2398
							-0.233333	13.9206	14.4205										0.3	12.8325	16.9448					-0.0166667	22.1432	22.1485
							-0.2	15.4167	14.936										0.333333	12.7396	15.741					0.0166667	23.5016	23.827
							-0.166667	15.5657	15.3673										0.366667	12.4745	15.2639					0.05	23.5016	23.827
							-0.133333	18.1026	15.7342										0.4	12.5431	14.9516					0.0833333	22.3641	21.1857
							-0.1	16.4358	16.721										0.433333	12.5431	14.9516					0.116667	23.3515	23.7651
							-0.0666667	17.9168	16.4802										0.466667	12.4314	14.8957					0.15	23.4428	23.7265
							-0.0333333	18.2281	16.9358										0.5	12.44	14.6187					0.183333	21.0696	20.5157
							2.78944e-15	17.9953	17.9953										0.533333	12.5092	14.3109					0.216667	16.5607	19.2045
							0.0333333	17.0367	18.0331										0.566667	12.3988	14.0457					0.25	14.2836	17.5493
							0.0666667	17.3814	17.9288										0.6	12.1255	13.7986					0.283333	13.428	16.8789
							0.1	16.369	17.6256										0.633333	11.866	13.5549					0.316667	13.428	16.8789
							0.133333	17.4387	18.9392										0.666667	11.7873	13.2973					0.35	13.0154	16.4105
							0.166667	15.9818	18.7917										0.7	11.7873	13.2973					0.383333	13.1532	16.1955
							0.2	13.6032	17.7133										0.733333	11.9808	13.1292					0.416667	12.7934	16.1264
							0.233333	11.5979	16.2847										0.766667	11.5983	13.0305					0.45	13.1787	16.1216
							0.266667	10.8534	14.8342										0.8	11.3136	13.0303					0.483333	13.2674	16.0673
							0.3	10.3838	13.8292										0.833333	11.3743	12.9391					0.516667	13.1861	15.8633
							0.333333	10.5145	13.3067										0.866667	10.7039	11.8569					0.55	12.787	15.6251
							0.366667	10.3444	12.8159										0.9	10.7751	11.7306					0.583333	12.787	15.6251
							0.4	9.98911	12.0133										0.933333	10.9419	11.9577					0.616667	12.0031	15.2993
							0.433333	10.6238	11.5906										0.966667	10.9419	11.9577					0.65	11.9667	14.7059
							0.466667	9.65667	11.5698										1	10.9246	12.3169					0.683333	12.1406	14.7963
							0.5	9.40186	11.6927										1.03333	11.4957	12.5574					0.716667	12.3431	14.8198
							0.533333	9.62259	11.6868										1.06667	11.3774	12.6288					0.75	13.9353	14.7973
							0.566667	9.48205	11.7727										1.1	11.4608	12.6668					0.783333	13.8585	14.8498
							0.6	9.69926	11.638										1.13333	11.3193	12.7135					0.816667	14.001	14.8421
							0.633333	9.00854	11.3823										1.16667	11.5174	12.7179					0.85	14.2913	14.9895
							0.666667	9.22566	11.3219										1.2	11.3572	12.6621					0.883333	14.2494	15.192
							0.7	8.8505	11.3836										1.23333	11.3572	12.6621					0.916667	14.2702	15.2398
							0.733333	8.84974	11.2734										1.26667	11.2414	12.6475					0.95	14.2845	15.0861
							0.766667	8.80187	11.1684										1.3	10.9592	12.7127					0.983333	14.2845	15.0861
							0.8	8.85273	11.1865										1.33333	11.0486	12.6135					1.01667	14.2098	14.7932
							0.833333	8.95512	11.089										1.36667	11.0486	12.6135					1.05	14.1881	14.8098
							0.866667	8.93249	11.0894										1.4	11.213	12.5425					1.08333	14.1147	14.8833
							0.9	9.20646	11.185										1.43333	11.2196	12.5333					1.11667	14.1352	14.798
							0.933333	9.405	11.505										1.46667	11.3393	12.5388					1.15	14.1685	14.8293
							0.966667	9.00654	11.3189										1.5	11.0625	12.5861					1.18333	14.191	14.7897
							1	9.0565	10.9776										1.53333	11.2375	12.5795					1.21667	13.0438	14.8666
							1.03333	7.76403	8.83057										1.56667	11.3232	12.7258					1.25	13.0438	14.8666
							1.06667	7.34718	8.1013										1.6	11.5647	12.6887					1.28333	13.0658	14.9227
							1.1	7.4893	8.14434										1.63333	11.5647	12.6887					1.31667	13.1642	14.9411
							1.13333	7.99418	8.44827										1.66667	11.609	12.6953					1.35	13.6125	15.2366
							1.16667	8.398	8.53382										1.7	11.9278	12.7696					1.38333	14.6899	15.5735
							1.2	9.15836	8.97716										1.73333	11.897	12.8982					1.41667	13.477	15.4788
							1.23333	8.93663	9.42299										1.76667	11.8368	12.9197					1.45	14.3551	15.169
							1.26667	9.05051	9.79615										1.8	11.5117	12.8524					1.48333	11.8598	15.931
							1.3	8.97627	10.1767										1.83333	11.6786	12.8212					1.51667	11.8598	15.931
							1.33333	9.22371	10.4593										1.86667	11.9716	12.9371					1.55	13.0392	16.4236
							1.36667	9.33603	10.7838										1.9	11.9716	12.9371					1.58333	8.06931	17.2104
							1.4	9.72379	11.0772										1.93333	12.0496	12.9912					1.61667	11.5332	17.6387
							1.43333	9.79404	11.3294										1.96667	11.9167	13.1595					1.65	9.81812	18.2114
							1.46667	10.0027	11.5041										2	11.0663	11.6267					1.68333	13.4165	18.4123
							1.5	9.80126	11.6723										2.03333	11.5967	11.6942					1.71667	14.8415	18.5439
							1.53333	9.85046	11.8793										2.06667	12.245	12.3393					1.75	15.8929	18.5232
							1.56667	10.0123	12.046										2.1	12.6131	12.9978					1.78333	15.3138	19.0733
							1.6	10.1283	12.1813										2.13333	12.9635	13.5454					1.81667	12.0264	19.88
							1.63333	10.2125	12.2942										2.16667	12.9635	13.5454					1.85	13.4545	20.3747
							1.66667	10.2946	12.3218										2.2	13.6306	13.9352					1.88333	16.9831	20.6831
							1.7	10.5345	12.4528										2.23333	13.7726	14.3477					1.91667	16.9831	20.6831
							1.73333	10.6392	12.5936										2.26667	13.835	14.3917					1.95	15.2199	21.2438
							1.76667	10.8393	12.7171										2.3	13.7645	14.7125					1.98333	17.2529	20.0932
							1.8	10.9719	12.8653										2.33333	13.7557	14.6818					2.01667	16.7071	21.538
							1.83333	10.8518	12.9766										2.36667	14.0335	15.1281					2.05	20.8134	22.5867
							1.86667	11.1484	13.1203										2.4	14.3671	15.4359					2.08333	20.5443	22.8598
							1.9	11.1639	13.3089										2.43333	14.0069	15.3539					2.11667	16.5717	24.7739
							1.93333	11.0937	13.3698										2.46667	14.2657	15.7208					2.15	19.4635	27.4144
							1.96667	11.5753	13.4463										2.5	14.7452	16.0544					2.18333	19.4635	27.4144
							2	11.5491	13.4335										2.53333	15.2557	16.4593					2.21667	21.187	28.7282
							2.03333	12.0301	13.791										2.56667	15.2557	16.4593					2.25	22.3383	27.4366
							2.06667	12.0027	13.6847										2.6	15.316	16.2763					2.28333	25.13	29.9357
							2.1	11.9762	13.8226										2.63333	15.6391	16.6099					2.31667	27.6435	32.5981
							2.13333	12.1732	14.0965										2.66667	15.7708	16.9131					2.35	29.2316	33.5216
							2.16667	12.7523	14.3641										2.7	16.5628	17.6492					2.38333	28.8518	34.2435
							2.2	13.2939	14.7606										2.73333	17.4001	18.2352					2.41667	31.341	35.8577
							2.23333	13.5792	15.127										2.76667	17.5666	18.3695					2.45	31.341	35.8577
							2.26667	13.7683	15.5439										2.8	17.8735	19.0388					2.48333	34.3532	37.1631
							2.3	14.0539	15.3356										2.83333	17.8735	19.0388					2.51667	36.7273	39.2798
							2.33333	14.1017	15.5855										2.86667	18.2495	18.9905					2.55	29.9371	39.2456
							2.36667	14.6457	16.0453										2.9	18.9447	19.5903					2.58333	32.8676	36.8912
							2.4	15.2461	16.7441										2.93333	19.0774	20.2913					2.61667	33.8137	37.1293
							2.43333	15.5543	17.1067										2.96667	19.0378	21.0578					2.65	31.2441	37.6115
							2.46667	15.6752	17.4194										3	19.2794	21.119					2.68333	28.8801	36.6515
							2.5	16.3853	17.8816										3.03333	19.6779	21.3124					2.71667	28.8801	36.6515
							2.53333	17.2849	18.4137										3.06667	20.4544	21.6639					2.75	23.5223	35.2476
							2.56667	17.7934	18.6149										3.1	20.4544	21.6639					2.78333	28.0233	33.9787
							2.6	18.5996	19.4354										3.13333	20.4226	21.5851					2.81667	22.7184	33.8544
							2.63333	19.383	20.2637										3.16667	21.6065	22.729					2.85	22.7184	33.8544
							2.66667	20.1047	21.162										3.2	21.5841	21.7427					2.88333	27.1264	33.264
							2.7	21.0621	21.885										3.23333	23.2189	22.3155					2.91667	28.0376	33.9442
							2.73333	21.8831	22.8724										3.26667	25.0181	25.3847					2.95	29.6521	35.7859
							2.76667	22.6213	23.7222										3.3	25.1513	25.3604					2.98333	27.4846	36.916
							2.8	23.5526	24.6657										3.33333	27.8891	28.5418					3.01667	35.8485	37.9106
							2.83333	24.6338	25.4846										3.36667	29.1404	30.453					3.05	30.086	41.6785
							2.86667	25.4311	26.4295										3.4	30.822	32.1961					3.08333	35.0468	40.4497
							2.9	26.2161	27.0825										3.43333	31.7446	32.3964					3.11667	35.0468	40.4497
							2.93333	27.0546	28.1961										3.46667	31.7446	32.3964					3.15	35.6102	37.2846
							2.96667	27.1922	28.138										3.5	33.8701	35.1617					3.18333	40.034	43.3185
							3	25.3213	26.1244										3.53333	34.9405	36.1953					3.21667	45.0694	49.5311
							3.03333	24.2279	22.2144										3.56667	35.1849	36.3722					3.25	46.2405	47.8954
							3.06667	20.271	13.1148										3.6	34.9157	36.4341					3.28333	48.3354	49.7775
							3.1	26.2372	28.6724										3.63333	35.6024	37.6259					3.31667	43.5747	36.6891
							3.13333	25.9901	29.4205										3.66667	35.6	37.411					3.35	49.5436	48.6689
							3.16667	25.2224	29.252										3.7	35.0504	37.0597					3.38333	49.5436	48.6689
							3.2	24.628	29.0725										3.73333	33.7699	35.4377					3.41667	50.887	52.1384
							3.23333	24.1813	28.6652										3.76667	32.0152	34.3052					3.45	53.2359	57.9167
							3.26667	23.8727	28.3544										3.8	30.0863	31.8545					3.48333	55.0005	60.0532
							3.3	23.8854	28.3494										3.83333	28.5227	30.4435					3.51667	56.5236	59.7511
							3.33333	24.425	28.6187										3.86667	27.1551	29.2759					3.55	55.1257	57.9753
							3.36667	25.1061	29.2273										3.9	26.723	28.677					3.58333	56.3973	58.3984
							3.4	25.8526	29.1247										3.93333	26.491	28.4261					3.61667	56.4434	63.2685
							3.43333	26.7168	29.2217										3.96667	27.5569	28.8788					3.65	56.4434	63.2685
							3.46667	28.0326	30.5641										4	29.4292	30.2689					3.68333	56.4018	63.104
							3.5	29.025	31.1381										4.03333	30.6429	32.0795					3.71667	60.252	61.9172
							3.53333	30.5891	32.83										4.06667	31.3725	32.7519					3.75	61.7727	63.3468
							3.56667	32.4531	34.1054										4.1	32.4203	33.6891					3.78333	62.652	68.0836
							3.6	33.3894	35.5131										4.13333	34.3982	35.2011					3.81667	62.652	68.0836
							3.63333	34.1665	36.4111										4.16667	35.836	36.5156					3.85	59.8076	69.2306
							3.66667	34.9847	37.0239										4.2	36.8969	37.7448					3.88333	64.9432	69.7946
							3.7	35.9889	37.9714										4.23333	38.3838	39.7667					3.91667	66.4558	73.6593
							3.73333	36.5025	38.4758										4.26667	39.4207	40.5639					3.95	70.1505	74.1393
							3.76667	37.1997	39.9338										4.3	40.5703	40.7646					3.98333	72.0558	69.0097
							3.8	37.8323	40.145										4.33333	42.0774	42.3667					4.01667	74.6656	69.0126
							3.83333	38.5546	41.0933										4.36667	43.4313	43.8702					4.05	77.5958	78.5829
							3.86667	39.8108	42.3468										4.4	44.768	45.2312					4.08333	77.5958	78.5829
							3.9	40.6617	43.6176										4.43333	45.6423	46.1484					4.11667	75.4144	66.2415
							3.93333	41.8842	44.2723										4.46667	46.8437	46.7962					4.15	82.4088	84.9754
							3.96667	42.4761	44.7692										4.5	47.8473	47.7794					4.18333	84.7323	89.3045
							4	44.1407	47.098										4.53333	48.7557	48.4695					4.21667	88.7806	89.7508
							4.03333	46.453	50.4281										4.56667	50.2138	51.1919					4.25	90.6399	92.6475
							4.06667	47.5714	49.7646										4.6	51.366	51.3385					4.28333	90.2449	99.3774
							4.1	48.2585	50.537										4.63333	52.6857	52.1981					4.31667	94.5387	104.068
							4.13333	49.4633	51.787										4.66667	54.4497	54.5082					4.35	94.5387	104.068
							4.16667	51.0777	55.1152										4.7	56.2886	56.6837					4.38333	95.3589	105.342
							4.2	53.0449	58.7464										4.73333	57.6901	57.9339					4.41667	102.532	105.99
							4.23333	53.4059	59.0529										4.76667	55.3686	54.5156					4.45	103.085	106.469
							4.26667	53.6026	56.5036										4.8	57.4029	56.116					4.48333	105.939	108.561
							4.3	54.8685	58.1779										4.83333	58.2989	57.1016					4.51667	108.231	107.111
							4.33333	56.4812	59.8304										4.86667	55.6801	48.2687					4.55	109.633	107.972
							4.36667	57.9659	62.0115										4.9	60.4341	58.6311					4.58333	114.174	115.658
							4.4	59.6781	63.7512										4.93333	66.0674	69.449
							4.43333	60.2986	63.8709										4.96667	68.0946	72.7226
							4.46667	60.6708	63.3881										5	69.4741	74.0201
							4.5	61.634	62.7599										5.03333	70.3519	75.4127
							4.53333	63.5818	64.9263										5.06667	71.0975	76.3357
							4.56667	65.3305	67.5046										5.1	72.0692	76.3452
							4.6	67.2798	70.3112										5.13333	72.917	76.4053
							4.63333	68.6311	72.5879										5.16667	74.6931	77.5104
							4.66667	70.2854	74.1609										5.2	75.884	79.0873
																			5.23333	77.5781	81.9608
																			5.26667	78.5404	81.2603
																			5.3	80.3743	82.3065
																			5.33333	82.4051	84.9871
																			5.36667	81.3141	79.3692
																			5.4	80.3896	79.6403
																			5.43333	86.4817	89.5347
																			5.46667	87.2553	91.5635

## Sheet: µ(t)-GppA
Data from figure 3A		Repeat#1		Repeat#2
Time (h)	µ (-1)	Time (h)	µ (-1)	Time (h)	µ (-1)
-2.1667	0.6991	-3.91667	0.6917	-2	0.5688
-1.1667	0.6991	-2.91667	0.6917	-1.25	0.5688
-0.5833	0.6991	-1.91667	0.6917	-0.75	0.5688
-0.1667	0.6991	-1	0.6917	-0.25	0.5688
0	0.6991	-0.5	0.6917	0	0.5688
0	0.0881	0	0.6917	0	0.214474
0.18	0.0795	0	0.149607	0.18	0.134566
0.34	0.0708	0.18	0.125995	0.34	0.129199
0.84	0.151	0.34	0.107378	0.5	0.0581067
1.34	0.2705	0.5	0.0921344	1	0.145232
1.84	0.3901	1	0.076506	1.5	0.172114
2.34	0.5345	1.5	0.160059	2	0.227047
2.84	0.6884	2.26	0.206988	2.5	0.406574
3.84	0.7049	3	0.336639	3	0.464968
4.34	0.6965	3.76	0.595938	3.5	0.608149
4.66	0.6661	4	0.607061	4	0.623979
		4.76	0.586071	4.5	0.625278
		5	0.583614
		5.4	0.58408

## Sheet: (p)ppGpp-GppA
Data from figure 3B			Repeat#1			Repeat#2
Time (h)	ppGpp (µmol.gCDW-1)	pppGpp (µmol.gCDW-1)	Time (h)	ppGpp (µmol.gCDW-1)	pppGpp (µmol.gCDW-1)	Time (h)	ppGpp (µmol.gCDW-1)
-2.1667	0.1158	0.0091621	-0.5	0.16501	ND	-2	0.271282	ULD
-1.1667	0.1704		0	0.14094	0.110095	-1.25	0.199693	0.15018
-0.5833	0.1946	0.0942	0.166667	0.873882	1.74701	-0.75	0.198928	0.134395
-0.1667	0.3426	0.1596	0.333333	0.648687	1.41752	-0.25	0.230321	0.173383
0	ND	ND	0.5	0.744567	1.50569	0	0.216966	0.17031
0.1667	0.9807	2.6494	1	0.809237	1.66086	0.166667	1.44914	2.35945
0.3333	0.6369	2.045	1.5	0.797413	1.42041	0.333333	1.09423	1.84416
0.8333	1.0817	1.9992	2.25	0.651503	1.30004	0.5	1.26268	2.05685
1.3333	0.9519	2.0879	3	0.485472	0.990243	1	1.39086	2.17268
1.8333	0.854	1.2851	3.75	0.572734	0.883226	1.5	1.39778	1.80253
2.3333	0.6216	0.7992	4	0.364318	0.623446	2	1.18169	1.55206
2.8333	0.3263	0.7686	4.75	0.0729086	0.0837239	2.5	0.802782	1.02588
3.3333	0.3639	0.1502	5	0.0707195	0.09325	3	ND	0.733356
3.8333	0.2276	0.1071	5.41663	ND	0.13254	3.5	0.525849	0.39739
4.3333	0.2969	0.0803				4	0.376077	0.201535
4.6667	0.184	0.1076				4.5	0.269435	0.0917863
ND	Not Determined
ULD	Under Limit of Detection
